# Supplementary material for: Identification of Pathogen Causing Bulb Rot in Fritillaria taipaiensis P. Y. Li and Establishment of Detection Methods
Source: Plants (Basel). 2024 Aug 12;13(16):2236. doi: 10.3390/plants13162236 (PMC11360731; doi:10.3390/plants13162236)
Supplement: Supplementary file 1 [file plants-13-02236-s001.zip]

Archive with 1 entries (1 files):
- plants-3129812-supplementary.pdf
